# Supplementary material for: Effects of Virtual Reality Based on Fall Prevention Intervention: A Systematic Review and Meta-Analysis
Source: Healthcare (Basel). 2025 Jul 29;13(15):1845. doi: 10.3390/healthcare13151845 (PMC12346508; doi:10.3390/healthcare13151845)
Supplement: Supplementary file 1 [file healthcare-13-01845-s001.zip]

Archive with 1 entries (1 files):
- healthcare-3688535-supplementary.pdf
